# Supplementary material for: Macrophage-Derived Factors with the Potential to Contribute to the Pathogenicity of HIV-1 and HIV-2: Roles of M-CSF and CXCL7
Source: Int J Mol Sci. 2025 May 23;26(11):5028. doi: 10.3390/ijms26115028 (PMC12155501; doi:10.3390/ijms26115028)
Supplement: Supplementary file 1 [file ijms-26-05028-s001.zip]

Archive with 1 entries (1 files):
- ijms-3585343-supplementary.pdf
